# Supplementary material for: Enhanced mosquito vectorial capacity underlies the Cape Verde Zika epidemic
Source: PLoS Biol. 2022 Oct 26;20(10):e3001864. doi: 10.1371/journal.pbio.3001864 (PMC9604947; doi:10.1371/journal.pbio.3001864)
Supplement: S1 Data — (XLSX) [file pbio.3001864.s003.xlsx]

## Sheet: Fig 1B
Trial	Date	Population	Hatch	Age	Guinea pig	Human arm	Time	N total	N guinea pig	N human	Flow
1	2022-11-02	CPV	2022-10-18	7	Jamba	L	06:00:00	95	21	25	0.65
2	2022-11-03	CPV	2022-10-18	8	Luubude	R	09:30:00	100	6	10	0.61
3	2022-11-04	CPV	2022-10-18	9	Jamba	R	03:30:00	96	7	34	0.63
4	2022-11-05	CPV	2022-10-18	10	Luubude	L	09:20:00	92	14	32	0.60
5	2022-11-02	NGO	2022-10-18	7	Jamba	L	05:00:00	100	15	47	0.65
6	2022-11-03	NGO	2022-10-18	8	Luubude	R	02:20:00	100	10	33	0.61
7	2022-11-04	NGO	2022-10-18	9	Jamba	R	06:50:00	99	38	35	0.63
8	2022-11-05	NGO	2022-10-18	10	Luubude	L	01:40:00	97	8	32	0.60
9	2022-11-02	ORL	2022-10-18	7	Jamba	L	12:50:00	100	4	79	0.65
10	2022-11-03	ORL	2022-10-18	8	Luubude	R	01:30:00	100	5	89	0.61
11	2022-11-04	ORL	2022-10-18	9	Jamba	R	06:10:00	97	6	87	0.63
12	2022-11-05	ORL	2022-10-18	10	Luubude	L	08:20:00	102	8	84	0.65
13	2022-11-02	ZIK	2022-10-18	7	Jamba	L	03:20:00	87	6	6	0.65
14	2022-11-03	ZIK	2022-10-18	8	Luubude	R	04:50:00	93	16	12	0.61
15	2022-11-04	ZIK	2022-10-18	9	Jamba	R	04:10:00	99	27	16	0.63
16	2022-11-05	ZIK	2022-10-18	10	Luubude	L	10:20:00	91	43	3	0.60

## Sheet: Fig 1C
Virus	Population	Titer	N infected	N uninfected
ZIKV_Cambodia_2010	CPV	1750000	10	14
ZIKV_Cambodia_2010	CPV	17500000	20	4
ZIKV_Cambodia_2010	CPV	131000000	24	0
ZIKV_Cambodia_2010	Gabon	1750000	4	20
ZIKV_Cambodia_2010	Gabon	17500000	11	13
ZIKV_Cambodia_2010	Gabon	131000000	20	4
ZIKV_Cambodia_2010	Guadeloupe	1750000	18	6
ZIKV_Cambodia_2010	Guadeloupe	17500000	24	0
ZIKV_Cambodia_2010	Guadeloupe	131000000	24	0
ZIKV_Cambodia_2010	NGO	1750000	11	13
ZIKV_Cambodia_2010	NGO	17500000	18	6
ZIKV_Cambodia_2010	NGO	131000000	24	0
ZIKV_Senegal_2011	CPV	50000	11	13
ZIKV_Senegal_2011	CPV	525000	21	3
ZIKV_Senegal_2011	CPV	5250000	24	0
ZIKV_Senegal_2011	Gabon	50000	2	21
ZIKV_Senegal_2011	Gabon	525000	7	17
ZIKV_Senegal_2011	Gabon	5250000	16	8
ZIKV_Senegal_2011	Guadeloupe	50000	6	18
ZIKV_Senegal_2011	Guadeloupe	525000	16	3
ZIKV_Senegal_2011	Guadeloupe	5250000	24	0
ZIKV_Senegal_2011	NGO	50000	8	16
ZIKV_Senegal_2011	NGO	525000	21	3
ZIKV_Senegal_2011	NGO	5250000	24	0
